# Supplementary material for: Mechanical-Stress-Related Epigenetic Regulation of ZIC1 Transcription Factor in the Etiology of Postmenopausal Osteoporosis
Source: Int J Mol Sci. 2022 Mar 9;23(6):2957. doi: 10.3390/ijms23062957 (PMC8955993; doi:10.3390/ijms23062957)
Supplement: Supplementary file 1 [file ijms-23-02957-s001.zip]

Archive with 1 entries (1 files):
- ijms-1564866-supplementary.pdf
